# Supplementary material for: Novel Evaluation Metric and Quantified Performance of ChatGPT-4 Patient Management Simulations for Early Clinical Education: Experimental Study
Source: JMIR Form Res. 2025 Feb 27;9:e66478. doi: 10.2196/66478 (PMC11884304; doi:10.2196/66478)
Supplement: Multimedia Appendix 1 [file formative-v9-e66478-s001.xlsx]

## Sheet: Correct
Trial #	Link	Fail (0), Pass (1)	# of Inputs to fail (counting initial prompt)	Which step it failed on (1) SABA (2) SAMA (3)Mag sulfate (4) Re-educate	Not (0), Stepwise (1)	Did not (0), Wrap up itself (1)	Broad (0) or Stepwise Feedback (1)	Note
1	https://chat.openai.com/share/3444b29f-29d0-4da6-b758-7ac64eb46799	1			1	0	1
2	https://chat.openai.com/share/35738a33-de7b-412f-94c9-caedd45b6d4c	1			1	1	1
3	https://chat.openai.com/share/5e8ac73d-9adc-49ef-921a-550e0ba2c02b	1			1	0	1
4	https://chat.openai.com/share/4431acbd-4006-463c-80a4-b02b3fa9b0be	1				1	1
5	https://chat.openai.com/share/f89e9f9f-ea6b-4aae-91bb-0a07877c6228	1			1	1	1
6	https://chat.openai.com/share/5930f2de-fb0f-4d00-b5e9-c9d35f86baba	1			1	1	0
7	https://chat.openai.com/share/0c9b2fab-f375-4b46-903f-d46fe8c13d76	1			1	1	0
8	https://chat.openai.com/share/66425da5-f2bd-4280-b8a5-12c58df291ae	1			1	0	1
9	https://chat.openai.com/share/c2185dd4-e68d-4ac6-8d6e-de4178a1aa9c	1			1	1	1
10	https://chat.openai.com/share/5cdf9876-d9a6-4214-89fc-079837139dcf	1			1	0	1
11	https://chat.openai.com/share/c75b1668-22f3-43ac-95ee-fdee0bebce2e	1			1	1	0
12	https://chat.openai.com/share/e42d2dfa-0cd1-4fa6-bda0-f86224099a37	1			1	1	1
13	https://chat.openai.com/share/db812baf-834b-4f9b-b35d-073f60ff8581	1			1	1	1
14	https://chat.openai.com/share/89cf1607-f4a8-4b2a-88da-0ed0dccac441	1			1	1	0
15	https://chat.openai.com/share/570e8eda-509b-465b-8fd8-c3439ecef0ca	1			1	1	1
16	https://chat.openai.com/share/192fa6e0-d260-4447-956a-e5929dcffdb2	1			1	1	1
17	https://chat.openai.com/share/6939d2e4-d87b-44a6-b479-04ff38b42d9f	0	2	1	1	1	1	No delayed feedback for all steps
18	https://chat.openai.com/share/5908f425-c0cd-4aa8-8f1a-30f8e718fcf2	0	2	1	1	1	0	No delayed feedback for all steps
19	https://chat.openai.com/share/d27245d3-9f33-45d2-b135-0610dc9259bd	0	2	1	1	0	1	No delayed feedback for all steps
20	https://chat.openai.com/share/8492d442-eda4-4b7b-b72b-2448ff18f5f9	1			1	1	1
21	https://chat.openai.com/share/694e574e-a693-4337-b6cd-5632c30debf9https://chat.openai.com/share/694e574e-a693-4337-b6cd-5632c30debf9	1			1	1	0
22	https://chat.openai.com/share/9abc53d1-f410-42d3-93dc-be5fc62b8824	1			1	0	1
23	https://chat.openai.com/share/c97ddda2-69e7-487a-9df7-8fd969fd1f57	1			1	1	1
24	https://chat.openai.com/share/43ad981f-95dd-4312-810c-646797256a0d	0	2	1	1	1	1	No delayed feedback for all steps
25	https://chat.openai.com/share/bc7853c1-22f2-42bf-85f9-8f3e967e5345	1			1	1	1
26	https://chat.openai.com/share/91c7884b-9221-4882-aaf9-8c54b6c2d75f	1			1	1	1
27	https://chat.openai.com/share/537bb018-a53a-41af-bb54-4fd553dd2277	0	2	1	1	1	0	No delayed feedback for all steps
28	https://chat.openai.com/share/3f407167-3621-43ee-a599-32f82e41e690	1			1	1	1
29	https://chat.openai.com/share/92dc3c4a-7f4a-4d24-93f4-c6044fc8d083	1			1	1	0
30	https://chat.openai.com/share/6d525ba7-a276-47bb-8b1f-741e370ba3e5	1			1	0	1
31	https://chat.openai.com/share/cfc2c8c0-7e9b-4600-bb42-fcc44add0b9d	1			1	1	1
32	https://chat.openai.com/share/056273e1-df5c-4530-8f26-091375908feb	1			1	1	0
33	https://chat.openai.com/share/a48bc6e5-f915-4021-ba50-415b9cf6ff4c	1			1	1	1
34	https://chat.openai.com/share/d0f90b06-0301-42ca-83da-c1d7b5172842	0	2	1	1	1	1	No delayed feedback for all steps
35	https://chat.openai.com/share/5af3ce1c-2fa1-40fd-9939-246707ec531a	1			1	1	1
36	https://chat.openai.com/share/4ee97dcc-ba36-4ea7-946b-0d1f62e18333	1			1	1	1
37	https://chat.openai.com/share/c6f56f8b-0a7f-44af-ae21-7f503c1ae8d8	1			1	1
38	https://chat.openai.com/share/20c45adc-f6b6-4180-a6a4-584fd244508f	1			1	0	1
39	https://chat.openai.com/share/e16a48b2-781d-4db1-80ed-3472ad1ec8fd	1			1	1	1
40	https://chat.openai.com/share/24145298-8f56-4920-949e-3537c5be5e25	1			1	0	1
41	https://chat.openai.com/share/58c1511f-b0dc-41a4-977c-f6e5299271e4	0	3	2	1	1	0	No delayed feedback for SAMA and mag sulfate
42	https://chat.openai.com/share/e16b7aa2-34a4-485e-a4df-b3b4fcf0eaca	1			1	1	1
43	https://chat.openai.com/share/2aae1ee9-fea7-46db-afc4-90620629fcf5	1			1	1	1
44	https://chat.openai.com/share/07f40b79-90a7-4fac-b078-efb5b83de249	1			1	1	1
45	https://chat.openai.com/share/57361b37-002e-4769-994c-e2fac01fb894	1			1	1	1
46	https://chat.openai.com/share/938d2427-0ef3-4bcf-b7e2-b0fcc062ccd4	1			1	1	1
47	https://chat.openai.com/share/7023d672-c395-4f61-a0d0-eb5e7579366d	1			1	1	1
48	https://chat.openai.com/share/30fa2f71-aed7-4267-87ac-ef914318d0b5	1			1	1	1
49	https://chat.openai.com/share/0468e756-0ac4-42a6-b273-2c177244ffe9	1			1	1	1
50	https://chat.openai.com/share/66ed35a5-6753-4471-9879-8e3138a7039e	0	2	1	1	0	1	No delayed feedback for all steps
51	https://chat.openai.com/share/888c0dbe-e5f6-4ff2-8049-a556655b801a	1			1	1	1
52	https://chat.openai.com/share/2471d07f-c68a-4611-9407-70e59749dc51	1			1	1	1
53	https://chat.openai.com/share/23fd9555-ce0b-41b9-a3e6-7e1eae1852f0	0	2	1	1	1	0	No delayed feedback for all steps
54	https://chat.openai.com/share/9ba5f067-44c8-486c-a171-5b27c73e84c6	1			1	0	1
55	https://chat.openai.com/share/de9afec8-055f-4632-850a-82d91d74ca85	1			1	1	1
56	https://chat.openai.com/share/220e5357-40eb-464a-b279-2e24340aa7f4	1			1	1	1
57	https://chat.openai.com/share/bc0be120-6ff9-426f-9f62-565aa2448547	1			1	1	0
58	https://chat.openai.com/share/61c070bc-4989-401b-8d7b-3475d9951f76	1			1	1	0
59	https://chat.openai.com/share/602d91d4-88d1-485e-82c6-fb1f813c742e	1			1	1	0
60	https://chat.openai.com/share/6d9ad0bd-7389-4722-abd9-ec4923bfabfc	1			1	1	1
61	https://chat.openai.com/share/53b24687-8bb6-42ab-a88b-f175401ea604	1			1	1	1
62	https://chat.openai.com/share/7e0f7535-ccb7-4ab6-998b-24b0365f0101	1			1	1	1
63	https://chat.openai.com/share/bead0de3-63cc-4c65-8483-6c2ac948d4c8	1			1	1	0
64	https://chat.openai.com/share/a3926e30-5721-40a7-a5f0-7dc20726d0fd	1			1	1	1
65	https://chat.openai.com/share/7730326e-650c-48a2-8984-bf115fcffbcf	1			1	1	1
66	https://chat.openai.com/share/83cf0b40-a771-45ef-bbc0-062f65a4fd0f	1			1	0	1
67	https://chat.openai.com/share/99000642-b920-44e0-8c5a-81d2bbd05acd	1			1	1	0
68	https://chat.openai.com/share/7d226bda-89fa-4bc7-9708-e98143eddd46	1			1	1	1
69	https://chat.openai.com/share/bc8759ef-dee7-41a1-8371-0a4064b82474	1			1	0	1
70	https://chat.openai.com/share/6120fca3-6323-470f-8ccc-a53613df4ee4	1			1	1	1
71	https://chat.openai.com/share/79ef3dce-e30f-437a-882b-3130bc68cc7e	1			1	1	0
72	https://chat.openai.com/share/7c482612-4d62-4a3e-86e0-af87a77613ce	1			1	1	1
73	https://chat.openai.com/share/84ebc3a8-003b-462b-a1d5-b4d085c46437	1			1	0	1
74	https://chat.openai.com/share/dc916aff-756b-4b6b-8c76-0b50b17027bc	1			1	1	1
75	https://chat.openai.com/share/e8c961f1-cc33-4b0a-a44c-2e57f4b23695	1			1	1	1
76	https://chat.openai.com/share/c6c8210a-0e09-4b4f-b4a9-c77d3b910c9f	1			1	1	1
77	https://chat.openai.com/share/8b4eaf45-f548-477b-8556-0451c8e17577	0	2	1	1	1	0	No delayed feedback for all steps
78	https://chat.openai.com/share/87b2afb2-c7c1-4ff9-a79a-de23946ae6bb	1			1	1	1
79	https://chat.openai.com/share/2ac4d428-384a-403d-9487-714d168cd215	1			1	1	1
80	https://chat.openai.com/share/653ef485-7358-4ec2-93f1-1ceae6afd8ca	1			1	1	0
81	https://chat.openai.com/share/4b09c342-8a03-43f6-bb5b-560a430f97bb	1			1	1	1
82	https://chat.openai.com/share/3a28d60a-a00c-4e14-a1e0-e4e40740148e	1			1	1	1
83	https://chat.openai.com/share/85d94672-b5bc-4075-9ae2-e986f7e4088b	1			1	1	0
84	https://chat.openai.com/share/b4acd30c-cd27-4932-8a8a-4ca1b9b6f674	1			1	1	1
85	https://chat.openai.com/share/c2683c24-94a8-4907-bbf0-30413418b30f	1			1	1	1
86	https://chat.openai.com/share/029997d8-0cc8-4f42-ac99-ef4c72ee19b3	1
87	https://chat.openai.com/share/37cf1a89-426a-4764-b88d-65ac18b7936f	1			1	1	0
88	https://chat.openai.com/share/ba82f3d3-3cf7-4602-89c7-f15c51cc2305	1			1	1	1
89	https://chat.openai.com/share/b7093c1b-98a5-401b-b75b-8a5fd8ced8d5	1			1	1	1
90	https://chat.openai.com/share/dcacd1ba-9fc6-42e1-9ac5-11b459545beb	1			1	1	1
91	https://chat.openai.com/share/c65e0105-2080-43bc-881b-6a48366770da	1			1	0	1
92	https://chat.openai.com/share/835577d6-e64e-4afd-9fa3-067f8d2e06bf	1			1	1	1
93	https://chat.openai.com/share/14c02326-cd8c-4db1-89c1-1c4771317b5e	0	2	1	1	0	1	No delayed feedback for all steps
94	https://chat.openai.com/share/1f1f2de7-bb86-4a5a-a7e9-f6def076806a	1			1	1	0
95	https://chat.openai.com/share/13acefac-c5ce-441c-968b-2c16321b5acf	1			1	1	1
96	https://chat.openai.com/share/635490db-d423-4f41-b8c2-d625077ba55b	1			1	0	1
97	https://chat.openai.com/share/3f0beaa4-21a0-42d6-a306-8e0fe9bec3dd	1			1	1	1
98	https://chat.openai.com/share/bf8eba04-9654-4f6d-8786-57fd3ddbe019	1			1	1	1
99	https://chat.openai.com/share/d9191ade-cada-462e-8385-09f8839470b4	1			1	1	0
100	https://chat.openai.com/share/93ed13ff-a095-4a9a-91a1-2f216b841e4a	1			1	1	1
101	https://chat.openai.com/share/2b1bad62-ad7d-48ca-bc67-137e9bec9b16	1			1	0	1
102	https://chat.openai.com/share/c7dab62b-4aa0-43d1-bd32-b5a6ac2aee13	1			1	0	1
103	https://chat.openai.com/share/1f0d54e4-e89a-4047-aebb-3cacc94be3b4	1			1	1	1
104	https://chat.openai.com/share/1bfef68f-4919-4dd3-b975-51cc3eab07f2	1			1	1	1
105	https://chat.openai.com/share/3cb9403c-1ce6-438f-91df-19541f16b5a0	1			1	1	1
106	https://chat.openai.com/share/cb3147ee-8cad-4d9e-abe6-7c0ee0421972	1			1	1	0
107	https://chat.openai.com/share/31781a70-1610-49f9-a3ef-54c0bf55f283	1			1	0	1
108	https://chat.openai.com/share/faa56cc8-f93b-4fdd-8172-0788978823e6	1			1	0	1
109	https://chat.openai.com/share/4a2f13ca-35b7-4595-95a6-33d494b016b1	1			1	0	1
110	https://chat.openai.com/share/8ac3c323-151b-4759-af39-927ba4cda4cc	1			1	1	0
111	https://chat.openai.com/share/844f8656-e642-41ea-82be-682b527b6894	1			1	0	1
112	https://chat.openai.com/share/1303c27d-6d34-441d-bc13-76761fda6e4f	1			1	0	1
113	https://chat.openai.com/share/3bd5c881-5497-47c9-b57d-769725fd2e2d	1			1	1	1
114	https://chat.openai.com/share/496e4bd0-fcfd-46b8-9db7-ceacb13d85a8	1			1	1	1
115	https://chat.openai.com/share/b0999e23-e2f6-423a-a118-91b86472a9a1	1			1	0	1
116	https://chat.openai.com/share/665e2007-c791-4539-99ab-c532ea610fe2	1			1	1	1
117	https://chat.openai.com/share/ee4a997c-2150-421d-a222-f2529fc36084	0	2	1	1	1	1	No delayed feedback for all steps
118	https://chat.openai.com/share/96751e2b-dc19-4c6c-ad65-6854f3004dbc	0	2	1	1	1	0	No delayed feedback for all steps
119	https://chat.openai.com/share/3ed16d4a-9093-4a2a-83c8-38318a672b8e	1			1	1	1
120	https://chat.openai.com/share/0ba1c7c5-5b1d-4e8b-91bb-57c0b8dfabbb	1			1	1	0
121	https://chat.openai.com/share/c1c99cbb-7bd3-43c4-bbc6-204648338da2	1			1	1	1
122	https://chat.openai.com/share/b0312a0c-b27c-4883-9ca5-960e3afad4f9	0	2	1	1	0	1
123	https://chat.openai.com/share/7c5ccf26-0e6d-456f-a97e-8e2c52c64517	1			1	1	1
124	https://chat.openai.com/share/2596d8e6-fec8-4a77-9247-dc6253d2dd8d	0	2	1	1	1	1	No delayed feedback for all steps
125	https://chat.openai.com/share/270d8945-a08d-454e-9b91-6807879d9c3f	1			1	1	1
126	https://chat.openai.com/share/37b131c5-f515-49ed-b489-772c11ce057a	1			1	1	1
127	https://chat.openai.com/share/c56a5eb3-7b6b-4a16-9622-198e2c7f07f6	1			1	1	1
128	https://chat.openai.com/share/98716dbe-0c11-4ff2-98a6-b1712c902149	1			1	1	1
129	https://chat.openai.com/share/2fb96d2c-cd29-4219-b132-54233ff5441f	1			1	1	1
130	https://chat.openai.com/share/426ac69b-943e-4cda-9c81-aa7719145048	1			1	1	1
131	https://chat.openai.com/share/16ca8b13-7429-4dd5-b127-e8d6f0abaab4	1			1	0	1
132	https://chat.openai.com/share/cd439405-ba4b-4559-bbbe-9f4e9e0e2011	1			1	1	0
133	https://chat.openai.com/share/40089c91-a54a-4e90-9c4c-d0dafbea3cdf	1			1	1	1
134	https://chat.openai.com/share/d16754a0-e7c4-4343-82a9-26fdde8606d8	0	2	1	1	1	1	No delayed feedback for all steps
135	https://chat.openai.com/share/ceb47178-18f0-42ca-8ca2-a61093f8dca7	1			1	1	1
136	https://chat.openai.com/share/1be97db8-0886-4f63-8191-b436719ff637	1			1	1	0
137	https://chat.openai.com/share/555b5a02-a086-45e1-ae35-29b8a5068a69	1			1	1	0				23	fail
138	https://chat.openai.com/share/17400c72-f5d4-452f-9ab8-b0d5ed2960f1	1			1	1	1				157	succeed
139	https://chat.openai.com/share/81d39ed0-6f2e-4908-911a-ce899d57e165	1			1	1	1				0.872222	succeed
140	https://chat.openai.com/share/24704381-c0cd-4e92-83f9-d7571d7c2721	1			1	0	1			0.811111	146	wrapped itself
141	https://chat.openai.com/share/37f8042d-7120-49a7-ae0b-0f203ecf40e7	1			1	1	0			0.761111	137	gave stepwise
142	https://chat.openai.com/share/b0f6853a-f41a-4d31-b136-a52842334854	1			1	1	1
143	https://chat.openai.com/share/739902ac-84b8-4281-ad34-5724b76a24ec	1			1	1	1					failures wrapped itself
144	https://chat.openai.com/share/7d199439-fdea-458a-a7e3-6b05b400c9fb	1			1	0	1					failures gave stepwise
145	https://chat.openai.com/share/e17dc64d-9df3-4e7a-8213-a3d10dc06b17	1			1	1	1					succeed wrapped itself
146	https://chat.openai.com/share/189973a9-f750-4b68-8a40-e4c839bc2d50	1			1	1	1					succeed gave stepwise
147	https://chat.openai.com/share/29e8226c-2d09-49a3-a102-a4b9ab43fe92	1			1	1	1
148	https://chat.openai.com/share/19759233-90e2-47f0-af7a-c5b43e0d6450	1			1	1	1
149	https://chat.openai.com/share/02bfd19a-e45a-4dbd-9d01-1e002a32d03c	0	2	1	1	1	1	No delayed feedback for SABA
150	https://chat.openai.com/share/eecf7c4e-df5c-44ac-9c87-85a6dcad36e8	1			1	0	1
151	https://chat.openai.com/share/06e7c700-7e4e-4aff-ba05-78353f77570c	1			1	1	1
152	https://chat.openai.com/share/00b74cb0-9e61-45f5-8cf0-6f0925eb31bd	1			1	0	1
153	https://chat.openai.com/share/8af22a67-72e8-432a-9bca-89cf9c8dbaef	0	2	1	1	1	0	No delayed feedback for all steps
154	https://chat.openai.com/share/d14e4088-c5d2-4596-8740-43e266a7ea60	1			1	1	0
155	https://chat.openai.com/share/8d9ff6e5-fcb0-497e-b704-e698e1334ce3	1			1	1	1
156	https://chat.openai.com/share/e0e13792-8b63-499b-97a6-4cbe738cb952	1			1	1	1
157	https://chat.openai.com/share/ffb4a452-90af-42bc-9eef-b989bfb63f85	1			1	1	1
158	https://chat.openai.com/share/7a2124ec-5c7e-466a-9819-f2a904c26b5e	1			1	1	1
159	https://chat.openai.com/share/8d4843bd-c754-42b5-82bc-4aaf2b754714	1			1	1	0
160	https://chat.openai.com/share/3efef5f0-50b3-4481-af52-f72794938fd2	0	2	1	1	1	1	No delayed feedback for all steps
161	https://chat.openai.com/share/277d6bd5-0ba0-40d9-a3f7-856e9065bad0	1			1	1	1
162	https://chat.openai.com/share/768f344d-2808-44cc-aa3f-b651f644f14d	1			1	0	1
163	https://chat.openai.com/share/62595f81-d452-4480-8847-80edf7b9040a	1			1	1	1
164	https://chat.openai.com/share/980a770e-df74-4f34-a3c2-fd36de4bb1e5	1			1	1	1
165	https://chat.openai.com/share/7c1862c0-d47e-42f5-a8d9-d38966cc2b85	1			1	1	0
166	https://chat.openai.com/share/906cb412-73fe-437d-9355-c32abd6dbf12	1			1	1	1
167	https://chat.openai.com/share/8b0a5d67-122d-4a7e-bf2b-c2106e4c0372	1			1	0	1
168	https://chat.openai.com/share/30848894-982f-49fb-9caa-1f4127e0fb4b	1			1	1	0
169	https://chat.openai.com/share/b7ae680f-e127-43ae-834c-9eb4510bcefa	1			1	1	0
170	https://chat.openai.com/share/9cf6c017-207c-4728-b981-e76a182ebb1c	0	3	2	1	1	0	No delayed feedback for SAMA
171	https://chat.openai.com/share/f88549f3-54d0-4708-ae64-6819d5637adb	0	2	1	1	1	1	No delayed feedback for SABA
172	https://chat.openai.com/share/b0005ab1-3eb4-4dec-9791-c8043de0c99b	1			1	1	1
173	https://chat.openai.com/share/c7406a44-b52a-4417-ae35-c65014c78480	1			1	1	0
174	https://chat.openai.com/share/95ba0aab-c8eb-4132-aea7-b7f468ea34c2	1			1	1	1
175	https://chat.openai.com/share/449e9230-4d24-4d86-af7d-a9de4f917458	1			1	1	1
176	https://chat.openai.com/share/d89e39b7-b374-4f5b-b86a-9cbb271a1590	0	2	1	1	1	0	No delayed feedback for all steps
177	https://chat.openai.com/share/917ef28e-ad2e-4917-965b-8d4330493f4f	1			1	1	1
178	https://chat.openai.com/share/bf51053c-1552-4eb7-9a65-9e8b700c5ecc	1			1	1	1
179	https://chat.openai.com/share/9764bc22-f89f-4b52-8b2c-1570e6484317	0	2	1	1	1	1	No delayed feedback for all steps
180	https://chat.openai.com/share/d6d15704-eab0-4356-9fd9-5ed61a288e8a	1			1	1	0

## Sheet: Minorly Incorrect
Trial #	Link	Fail (0), Pass (1)	# of Inputs to fail	Which step it failed on (1) SABA (2) SAMA (3)Azithromycin (4) Re-educate	Not (0), Stepwise (1)	Did not (0), Wrap up itself (1)	Broad (0) or Stepwise Feedback (1)	Note
1	https://chat.openai.com/share/6f81bc64-fa8c-4caf-8994-ebc3b608a414	0	2	1	1	1	1	No delayed feedback for all steps
2	https://chat.openai.com/share/09dbef32-c318-4eb4-b803-d8291a58e221	0	4	3	1	0	1	No delayed feedback for azithromycin or mag sulfate
3	https://chat.openai.com/share/8d9abe48-47e1-43d6-80dd-e79ebaf99ed4	1			1	1	1
4	https://chat.openai.com/share/456fe8be-916f-4d94-8f3b-36ca61de74e1	0	4	3	1	1	1	No delayed feedback for azithromycin
5	https://chat.openai.com/share/6c81fdfc-f182-42a0-88ea-6df1ae1863cc	0	4	3	1	1	1	No delayed feedback for azithromycin
6	https://chat.openai.com/share/2de9db8f-d761-4836-9210-5decf1d3ee4a	1			1	0	1
7	https://chat.openai.com/share/df42025b-cc76-4f94-bf84-df5a0adea62f	0	4	3	1	1	1	No delayed feedback for azithromycin
8	https://chat.openai.com/share/cff53352-dace-4e51-b5c0-092d065383dc	1			1	1	1
9	https://chat.openai.com/share/043745e4-f2df-47fb-be15-135a139e1c55	0	4	3	1	1	1	No delayed feedback for azithromycin
10	https://chat.openai.com/share/13025968-2505-4866-98be-f61f86bf3ffc	0	4	3	1	1	0	No delayed feedback for azithromycin
11	https://chat.openai.com/share/b9e2db51-b177-4f25-975d-4ce11f727f15	0	4	3	1	1	1	No delayed feedback for azithromycin
12	https://chat.openai.com/share/2be5aee8-e740-4e72-9864-cafd3b560903	1			1	1	1
13	https://chat.openai.com/share/c73e55b3-4cca-4737-9cda-4db05e46b0a3	0	4	3	1	1	0	No delayed feedback for azithromycin
14	https://chat.openai.com/share/9cc2626a-6a9b-4280-833b-a618097e00c6	0	4	3	1	1	1
15	https://chat.openai.com/share/02ed441c-b230-4ba5-bb49-7179fa76f1b1	0	4	3	1	1	1	No delayed feedback for azithromycin
16	https://chat.openai.com/share/a32d5cb7-ca98-41cc-8ce7-fce74d1a25c2	0	4	3	1	1	0	No delayed feedback for azithromycin or mag sulfate
17	https://chat.openai.com/share/7d65396b-7fa3-4402-9c3d-1bf02ffe236e	0	4	3	1	1	1	No delayed feedback for azithromycin
18	https://chat.openai.com/share/be617426-cd2e-4d7f-9e23-9481f0067a02	0	4	3	1	0	1	No delayed feedback for azithromycin
19	https://chat.openai.com/share/046aaf6f-c7e1-4682-993b-396fb7d44660	1			1	1	1
20	https://chat.openai.com/share/91744665-2021-4991-8bae-7812109f00db	0	4	3	1	1	0	No delayed feedback for azithromycin
21	https://chat.openai.com/share/c253e552-8c55-438b-bca7-0eadaa9e644d	0	4	3	1	1	1	No delayed feedback for azithromycin
22	https://chat.openai.com/share/3d80dfea-5eb2-41cd-9ef3-cdcc5dd47259	0	4	3	1	1	1	No delayed feedback for azithromycin
23	https://chat.openai.com/share/5ad49aea-6c69-4161-a428-a28f3989b225	0	4	3	1	1	1	No delayed feedback for azithromycin
24	https://chat.openai.com/share/6364f8ee-6c90-4e09-86b6-8b5e14d12474	0	4	3	1	1	0	No delayed feedback for azithromycin
25	https://chat.openai.com/share/38a375e3-bbb8-45cf-8a68-a0388d46f00d	0	4	3	1	1	0	No delayed feedback for azithromycin
26	https://chat.openai.com/share/a93fafb4-e523-4049-a57c-b3e4d12b6f8f	0	4	3	1	0	1	No delayed feedback for azithromycin
27	https://chat.openai.com/share/f82387f7-bc57-4f19-8273-21bf89fb097a	0	4	3	1	1	0	No delayed feedback for azithromycin
28	https://chat.openai.com/share/4c26ec79-ba3b-4d3c-a5cf-c1b5624f4b9f	0	4	3	1	1	1	No delayed feedback for azithromycin
29	https://chat.openai.com/share/454a39a3-8f1f-4742-8a2b-351b96f2746b	0	4	3	1	0	1	No delayed feedback for azithromycin
30	https://chat.openai.com/share/36db3edd-7dee-4120-9d08-cf9a479a19ef	0	4	3	1	0	1	No delayed feedback for azithromycin
31	https://chat.openai.com/share/c5b20c3b-7005-4f88-9cc4-2ecfe6594e84	0	4	3	1	1	1	No delayed feedback for azithromycin
32	https://chat.openai.com/share/8752c51e-bcfd-4921-8007-7d98090e4be8	0	4	3	1	1	1	No delayed feedback for azithromycin
33	https://chat.openai.com/share/881065c5-8a19-4dbf-aaa4-ac6f7f798688	0	4	3	1	0	1	No delayed feedback for azithromycin
34	https://chat.openai.com/share/f20874ca-b27b-4511-998f-32aee215adc8	0	4	3	1	0	1	No delayed feedback for azithromycin
35	https://chat.openai.com/share/c97000a2-f925-4fd4-ac7a-d7ff46b2289e	0	4	3	1	1	0	No delayed feedback for azithromycin
36	https://chat.openai.com/share/7dc314ca-365c-4171-9d63-99f601bd6e47	0	4	3	1	1	1	No delayed feedback for azithromycin
37	https://chat.openai.com/share/39bcb789-964b-4eca-943e-5cfd62cfc8cd	0	4	3	1	1	1	No delayed feedback for azithromycin
38	https://chat.openai.com/share/343290ba-ca2b-482c-af65-20093e6e9bbd	0	4	3	1	1	1	No delayed feedback for azithromycin
39	https://chat.openai.com/share/0314497e-396c-49e4-91c4-ef464d0da5b1	0	4	3	1	1	1	No delayed feedback for azithromycin
40	https://chat.openai.com/share/08004f4f-12b6-49a6-89db-5b751e1c010a	0	4	3	1	0	1	No delayed feedback for azithromycin
41	https://chat.openai.com/share/4b37eb46-a8d8-44b4-863f-ac9ac4eeebeb	0	2	1	1	1	1	No delayed feedback for all steps
42	https://chat.openai.com/share/6f434c53-2488-44bd-ab64-b1912921a63a	0	4	3	1	1	0	No delayed feedback for azithromycin
43	https://chat.openai.com/share/f4536a8d-76d0-4933-9816-202ce00f3028	0	4	3	1	1	1	No delayed feedback for azithromycin
44	https://chat.openai.com/share/f4046bca-afa8-4fee-b09c-84e1726a6061	0	4	3	1	0	1	No delayed feedback for azithromycin
45	https://chat.openai.com/share/e97f99f9-3a04-4a52-a978-74e8661a1f96	0	4	3	1	1	0	No delayed feedback for azithromycin
46	https://chat.openai.com/share/c826b0ef-945a-4f94-a257-571325cd1280	0	4	3	1	1	0	No delayed feedback for azithromycin
47	https://chat.openai.com/share/c57a400c-317e-422b-a38b-ac7b3ab5f91f	0	4	3	1	0	1	No delayed feedback for azithromycin
48	https://chat.openai.com/share/e15cc491-65a4-4448-a924-a1b927bb71f0	0	4	3	1	1	0	No delayed feedback for azithromycin
49	https://chat.openai.com/share/adac745b-28b0-4250-8b56-cc1e81d23710	0	4	3	1	0	1	No delayed feedback for azithromycin
50	https://chat.openai.com/share/a5820575-7dc7-44ab-a787-af41930563fd	0	4	3	1	1	1	No delayed feedback for azithromycin
51	https://chat.openai.com/share/5eb8f42e-f946-4f3c-8e16-a7c28dbaad0f	0	4	3	1	1	1	No delayed feedback for azithromycin
52	https://chat.openai.com/share/089c5c96-832f-4e53-9084-b1e94d85e58b	0	4	3	1	1	1	GPT witheld azithromycin
53	https://chat.openai.com/share/6fcb50a6-2c34-44a8-b432-af712d702d26	1			1	0	1
54	https://chat.openai.com/share/8262c1a2-f853-4eb2-8479-f1f4107c0659	0	4	3	1	0	1	No delayed feedback for azithromycin
55	https://chat.openai.com/share/68557e6a-feb8-4579-b52e-2beac373be35	0	4	3	1	0	1	No delayed feedback for azithromycin
56	https://chat.openai.com/share/8726fffd-cc71-4b76-a010-ed98c48462ed	0	4	3	1	1	1	No delayed feedback for azithromycin
57	https://chat.openai.com/share/22db5fcc-ac5d-4d9d-9e3a-36dbff0eef5d	0	4	3	1	1	1	No delayed feedback for azithromycin
58	https://chat.openai.com/share/87be7a87-28ea-4161-a3ab-f2d167229493	0	4	3	1	0	1	No delayed feedback for azithromycin
59	https://chat.openai.com/share/eb919587-2d3a-4b79-bb6d-3a5451d11d44	0	4	3	1	1	1	No delayed feedback for azithromycin
60	https://chat.openai.com/share/7c37a46c-2cef-4de7-ac50-2dcb94b04697	0	4	3	1	1	1	No delayed feedback for azithromycin
61	https://chat.openai.com/share/196c2007-a67a-425d-9050-3de03c48e80c	0	4	3	1	1	1	No delayed feedback for azithromycin
62	https://chat.openai.com/share/9ce97106-3f99-44b5-8fc1-175d56a18db2	0	4	3	1	1	1	No delayed feedback for azithromycin
63	https://chat.openai.com/share/204dfb5b-9077-4c60-8f8a-021dc7fa187d	0	4	3	1	0	1	No delayed feedback for azithromycin
64	https://chat.openai.com/share/f96e5912-a412-42db-a826-db4b7405f5e6	1			1	1	1
65	https://chat.openai.com/share/56139f9d-fb3f-4c22-b764-c8d1483899cf	0	4	3	1	0	1	No delayed feedback for azithromycin
66	https://chat.openai.com/share/1732cb15-5c53-46d8-8ddd-0c26383ab0fe	0	4	3	1	0	1	No delayed feedback for azithromycin
67	https://chat.openai.com/share/89f2485a-678d-4a0d-894a-cba6aaa332c6	1			1	1	0
68	https://chat.openai.com/share/a452fd54-024d-48ac-8e3a-102de5a90ac3	0	4	3	1	1	0	No delayed feedback for azithromycin
69	https://chat.openai.com/share/a469d7c2-6ca5-407b-bad0-6c8637cc8ca5	0	4	3	1	0	1	No delayed feedback for azithromycin
70	https://chat.openai.com/share/610e4298-1da3-4dcf-a1fe-89a5e34e4d9a	0	4	3	1	1	1	No delayed feedback for azithromycin
71	https://chat.openai.com/share/487f60d8-dfc3-46dd-adad-95330da6828e	1			1	1	1
72	https://chat.openai.com/share/093c7e43-5de5-4019-a9f2-8d845f5a71b6	1			1	1	1
73	https://chat.openai.com/share/3f8409ab-f196-485a-82cf-a181ac83df50	0	2	1	1	1	1	No delayed feedback for all steps
74	https://chat.openai.com/share/f277e79b-4d94-4a1e-afa4-c9750807b076	0	4	3	1	0	1	No delayed feedback for azithromycin
75	https://chat.openai.com/share/473ad471-f3cd-433b-843d-9f0159e9ab76	0	4	3	1	1	1	No delayed feedback for azithromycin
76	https://chat.openai.com/share/c14c24d4-4dd2-49c7-9cb4-828cac40b3bf	1			1	1	1
77	https://chat.openai.com/share/03cd1615-02e3-40b5-b111-cc42e7ee5303	1			1	0	1
78	https://chat.openai.com/share/85e487c4-7f75-4554-9eab-249b4b4960e7	0	4	3	1	0	1	No delayed feedback for azithromycin
79	https://chat.openai.com/share/e8c85011-f09c-429d-ad16-58bff2c80537	1			1	1	1
80	https://chat.openai.com/share/b51b909a-ad86-4d87-89e6-793f0c514192	0	4	3	1	1	1	No delayed feedback for azithromycin
81	https://chat.openai.com/share/4adc3ce4-962c-4a61-8ae6-e158c626d685	0	4	3	1	1	1	No delayed feedback for azithromycin
82	https://chat.openai.com/share/59b17349-912e-44aa-a579-e2ed5725f4d3	0	4	3	1	1	0	No delayed feedback for azithromycin
83	https://chat.openai.com/share/679a7ab1-49b8-463f-a66d-d4a5c2f86bac	0	4	3	1	1	1	GPT witheld azithromycin
84	https://chat.openai.com/share/08287187-e6d2-4add-baf9-fcf9b7e1c496	0	4	3	1	1	0	No delayed feedback for azithromycin
85	https://chat.openai.com/share/72a6c8be-ad28-40a9-9fa0-14866d4463a5	0	4	3	1	1	0	No delayed feedback for azithromycin
86	https://chat.openai.com/share/1b4ec749-755d-473d-980a-3c88bab686b3	0	4	3	1	0	1	No delayed feedback for azithromycin
87	https://chat.openai.com/share/64a4ab82-7a72-4cb1-acca-056e6e1beeba	0	4	3	1	1	1	No delayed feedback for azithromycin
88	https://chat.openai.com/share/0d060215-eb3e-454a-bbef-9d495155365f	0	4	3	1	1	1	No delayed feedback for azithromycin
89	https://chat.openai.com/share/a2a8f8df-f158-4efb-8702-d84ef5e29a8a	1			1	1	1
90	https://chat.openai.com/share/0f04f831-1cc9-4338-9164-34efeb5c7dd0	0	4	3	1	1	1	No delayed feedback for azithromycin
91	https://chat.openai.com/share/7399b9f5-7c04-4458-a5b1-e29b90fb6508	0	4	3	1	1	0	No delayed feedback for azithromycin
92	https://chat.openai.com/share/b360996e-0e26-4933-b23f-1a52a4a41da6	0	4	3	1	1	1	No delayed feedback for azithromycin
93	https://chat.openai.com/share/60e2eda8-1e5d-42d4-82ec-2e0bf1fda54b	1			1	1	1
94	https://chat.openai.com/share/a270a569-21a7-41a2-9177-e7fff47b9e9b	1			1	1	1
95	https://chat.openai.com/share/9a18a086-fab7-4f4e-a4da-6c50586e91a6	0	4	3	1	1	1	No delayed feedback for azithromycin
96	https://chat.openai.com/share/2616cf92-0902-4e0e-9f09-9cf5340bed83	0	4	3	1	0	1	No delayed feedback for azithromycin
97	https://chat.openai.com/share/8306b489-d865-4bee-a2cc-ec607d06980c	0	4	3	1	1	0	No delayed feedback for azithromycin or mag sulfate
98	https://chat.openai.com/share/67b90345-5a79-4294-9739-dfa5abc52984	1			1	1	1
99	https://chat.openai.com/share/de353360-b1cc-45c7-9620-862b128ef027	1			1	1	1
100	https://chat.openai.com/share/b71932d1-2087-49cb-a6e7-d8ac92bfac23	0	4	3	1	0	1	No delayed feedback for azithromycin
101	https://chat.openai.com/share/4563913e-5ef5-46a4-9e3a-4882172ef383	0	4	3	1	1	0	No delayed feedback for azithromycin
102	https://chat.openai.com/share/ab88ad02-948c-4526-94ad-2d0e27d139c2	0	4	3	1	1	1	No delayed feedback for azithromycin
103	https://chat.openai.com/share/7fc72a4f-4a2d-4dc8-9696-9dd445cb6628	0	4	3	1	0	1	No delayed feedback for azithromycin
104	https://chat.openai.com/share/fb335765-8333-4922-a46b-7f1f676a59ba	0	4	3	1	1	1	No delayed feedback for azithromycin
105	https://chat.openai.com/share/e0855fb4-8301-4b7e-85ef-cdb5d4b4d389	1			1	1	1
106	https://chat.openai.com/share/8c0c3a57-1867-4d38-ab5a-e95ef2121fc1	0	4	3	1	0	1	No delayed feedback for azithromycin
107	https://chat.openai.com/share/211c7efc-95c3-4ab1-a310-1aa1d9aa27c8	0	4	3	1	1	1	No delayed feedback for azithromycin
108	https://chat.openai.com/share/bf5c14de-3976-4806-a9d9-cdd1af53518e	0	4	3	1	1	1	No delayed feedback for azithromycin
109	https://chat.openai.com/share/d5427809-14a0-4be8-9a92-8d9739788097	0	4	3	1	0	1	No delayed feedback for azithromycin
110	https://chat.openai.com/share/bf2862ff-d1ec-465b-96f0-e5c32fe4aa8e	1			1	1	1
111	https://chat.openai.com/share/12233778-b0b4-4416-a5c6-99742af62dea	0	4	3	1	1	1	No delayed feedback for azithromycin
112	https://chat.openai.com/share/e1a0951a-2c3e-433a-89d7-d76c65c82324	0	4	3	1	1	0	No delayed feedback for azithromycin
113	https://chat.openai.com/share/22733f0c-a557-481b-a9ac-6a8d3040d3f1	0	4	3	1	0	1	No delayed feedback for azithromycin
114	https://chat.openai.com/share/560e5b69-d085-4063-9009-e5d6c5653197	1			1	1	0
115	https://chat.openai.com/share/433dd1a4-7233-4dfe-b253-e41a45dab3d6	0	4	3	1	1	0	No delayed feedback for azithromycin
116	https://chat.openai.com/share/59f1f0e6-6b09-48a9-a3d0-9f4cfe4e24be	0	4	3	1	1	0	No delayed feedback for azithromycin
117	https://chat.openai.com/share/fb5d22b3-1a60-402e-a539-cd6320a8697d	0	4	3	1	1	1	No delayed feedback for azithromycin
118	https://chat.openai.com/share/cc82848a-0a2e-4904-89b2-9c3149127a84	0	4	3	1	1	1	No delayed feedback for azithromycin
119	https://chat.openai.com/share/8d1928fc-ba7d-4e79-a329-29ac8094fe11	0	4	3	1	1	1	No delayed feedback for azithromycin
120	https://chat.openai.com/share/1c77784d-8ae4-4400-a5ff-e5eaee5a4198	0	4	3	1	1	1	No delayed feedback for azithromycin
121	https://chat.openai.com/share/dfa27cc2-edb3-4560-94bb-d59ad1d3aefd	0	4	3	1	1	1	No delayed feedback for azithromycin
122	https://chat.openai.com/share/1e90ab9b-22f2-4f4d-aaae-08d39b70f3a0	0	4	3	1	1	1	No delayed feedback for azithromycin
123	https://chat.openai.com/share/bca23ffe-1ed9-4786-841d-94e1793dd92b	1			1	1	1
124	https://chat.openai.com/share/a8f7a75c-5359-4178-b5bc-d639c7347e5b	1			1	1	1
125	https://chat.openai.com/share/09c157a7-24e6-498a-b69a-e3a576f0f5fb	0	4	3	1	1	0	No delayed feedback for azithromycin
126	https://chat.openai.com/share/0f0b46e2-adbf-46dc-9f8a-14ae2c7a580b	1			1	0	1
127	https://chat.openai.com/share/a5c389e3-f46e-4d45-a1f1-d2c7b0f7396c	0	4	3	1	1	1	No delayed feedback for azithromycin
128	https://chat.openai.com/share/3dccef85-9225-497a-8619-8e0d5d9769e2	1			1	1	1
129	https://chat.openai.com/share/3bf8b600-58a4-46b1-8319-c276798450a9	0	4	3	1	1	0	No delayed feedback for azithromycin
130	https://chat.openai.com/share/1727bc22-fd56-442e-83a7-f3d733484dfc	0	4	3	1	1	1	No delayed feedback for azithromycin
131	https://chat.openai.com/share/412d7a92-ffce-4451-a5e7-fa04ac621e90	1			1	1	1
132	https://chat.openai.com/share/087b4dc0-1c90-4d3d-9508-8665f5f0addd	1			1	1	1
133	https://chat.openai.com/share/c025bf25-7f9c-4c59-ba54-ebcf1dfb4d53	0	4	3	1	1	0	No delayed feedback for azithromycin
134	https://chat.openai.com/share/8b2e74ee-7992-4b2f-b72a-e802e01bea20	0	4	3	1	1	0	No delayed feedback for azithromycin
135	https://chat.openai.com/share/132610d6-740e-487d-8bb1-18c1f69de6c5	1			1	1	0
136	https://chat.openai.com/share/e6220937-5bb8-4e77-a356-f496af284aeb	0	4	3	1	1	0	No delayed feedback for azithromycin
137	https://chat.openai.com/share/4fafb6cc-78e6-4315-8165-1fda36390883	0	4	3	1	1	1	No delayed feedback for azithromycin
138	https://chat.openai.com/share/7e041d5a-0a59-4aa7-881d-a01a4c4e5009	0	4	3	1	1	1	No delayed feedback for azithromycin
139	https://chat.openai.com/share/afe5904e-24e8-4256-8f5c-11eda7d10558	0	4	3	1	1	1	No delayed feedback for azithromycin
140	https://chat.openai.com/share/1a740437-3c0b-4446-af64-09a6438e5bff	0	4	3	1	1	1	No delayed feedback for azithromycin
141	https://chat.openai.com/share/048b3daa-4b5b-4a6f-86fa-dd3cab40a9ed	0	4	3	1	1	1	No delayed feedback for azithromycin
142	https://chat.openai.com/share/31b7124d-f56c-4822-b1f8-113a16804b41	1			1	1	1
143	https://chat.openai.com/share/cca030da-3d85-4cce-9799-03dcd289f0b3	0	4	3	1	1	1	No delayed feedback for azithromycin
144	https://chat.openai.com/share/654e270d-5a07-41ac-88de-7ac8c28a6d75	0	4	3	1	1	1	No delayed feedback for azithromycin
145	https://chat.openai.com/share/f2013795-8b9f-4451-a20f-3a360cb99304	1			1	1	1
146	https://chat.openai.com/share/5804172f-07cd-4370-81cb-35be55a405b0	1			1	1	1
147	https://chat.openai.com/share/a2b909ea-273b-4a42-94b7-471df660732b	0	4	3	1	1	0	No delayed feedback for azithromycin
148	https://chat.openai.com/share/080736f9-65e0-421b-8347-6b86f18c0b66	0	4	3	1	1	0	No delayed feedback for azithromycin
149	https://chat.openai.com/share/6a3146ad-a3f9-4ff0-8a02-a128342458eb	1			1	0	1
150	https://chat.openai.com/share/9c94e917-5819-42da-92d3-fa31c9215139	0	4	3	1	1	1	No delayed feedback for azithromycin
151	https://chat.openai.com/share/04747333-18ba-463e-80ef-1598177422c8	1			1	1	0
152	https://chat.openai.com/share/87ac3877-faca-4b7d-baa4-6ab5441a28d1	0	4	3	1	0	1	No delayed feedback for azithromycin
153	https://chat.openai.com/share/168aa3d1-80ca-4d96-8138-cf575bd2bea8	0	4	3	1	1	1	No delayed feedback for azithromycin
154	https://chat.openai.com/share/0762feb5-414f-4e5d-bf36-eb15f47fe144	0	4	3	1	0	1	No delayed feedback for azithromycin
155	https://chat.openai.com/share/536b6a81-9870-455e-aa99-4e12c809dcfd	0	4	3	1	1	1	No delayed feedback for azithromycin
156	https://chat.openai.com/share/a1dec230-f15c-4eb3-a5cc-171af9475d99	0	4	3	1	0	1	No delayed feedback for azithromycin
157	https://chat.openai.com/share/b63de546-29fa-4771-a408-d319fe3b9780	0	4	3	1	1	1	No delayed feedback for azithromycin
158	https://chat.openai.com/share/1ff6ad1b-2e8b-43ef-9cff-252876d875e6	0	4	3	1	0	1	No delayed feedback for azithromycin					43	only 2 didn't fail on step 3
159	https://chat.openai.com/share/e7dfe8f2-f955-47fa-b0e5-8935a9d31e71	1			1	1	1						0.238889
160	https://chat.openai.com/share/a7d4eef2-b5c3-4a94-a281-7104d9e429c8	1			1	1	1						139	wrapped itself up
161	https://chat.openai.com/share/6ba5f544-8bf8-45ce-8c9f-f285dd758070	1			1	1	1						145	gave stepwise feedback
162	https://chat.openai.com/share/878097a1-5465-476e-b163-6c27a6a1088b	0	4	3	1	0	1	No delayed feedback for azithromycin
163	https://chat.openai.com/share/43918ff7-5532-4dec-a671-60014b4fc2bf	0	4	3	1	1	1	No delayed feedback for azithromycin
164	https://chat.openai.com/share/300dc762-5bd8-4681-91bd-c8c07114ca79	0	4	3	1	1	1	No delayed feedback for azithromycin
165	https://chat.openai.com/share/9a609bfc-32f4-4f97-9229-2791ab328f85	1			1	0	1
166	https://chat.openai.com/share/d7d53021-ce55-49bd-94b5-21926ca478e2	1			1	1	1
167	https://chat.openai.com/share/0822136b-a862-4092-b6ee-7920460357b2	1			1	0	1
168	https://chat.openai.com/share/476c4044-9ecf-45cb-ae46-529cc8e6c11a	1			1	1	0
169	https://chat.openai.com/share/d77e6c86-d57c-4f86-8daf-62208f861867	0	4	3	1	1	0	No delayed feedback for azithromycin
170	https://chat.openai.com/share/7e142e44-85eb-4c39-bafa-91bad5825f55	0	4	3	1	1	1	No delayed feedback for azithromycin
171	https://chat.openai.com/share/cf8cc73a-eb7e-42d4-8567-dc62a83306f1	0	4	3	1	1	1	No delayed feedback for azithromycin
172	https://chat.openai.com/share/a2c372a9-9b4b-473a-84ff-6a3cbf020021	0	4	3	1	1	1	No delayed feedback for azithromycin
173	https://chat.openai.com/share/8ee1056e-05a5-4052-b538-c7da1124f523	0	4	3	1	1	1	No delayed feedback for azithromycin
174	https://chat.openai.com/share/f51a2f44-23d2-4239-a296-a19bbb05ef34	1			1	1	1
175	https://chat.openai.com/share/2e56971e-803c-44bd-9250-3976b5951b73	0	4	3	1	1	1	No delayed feedback for azithromycin
176	https://chat.openai.com/share/efa0288a-052f-4a58-911a-21901c5f21fb	1			1	0	1
177	https://chat.openai.com/share/855e8f26-5647-4b38-98eb-9fea3a16813a	1			1	1	1
178	https://chat.openai.com/share/89caa76a-12cb-407d-81b4-e89c80e8c572	0	4	3	1	1	1	No delayed feedback for azithromycin
179	https://chat.openai.com/share/d19d0b1b-4a97-4570-af67-e5725a170389	0	4	3	1	1	1	No delayed feedback for azithromycin
180	https://chat.openai.com/share/6771b8b3-7352-480e-a058-6745b053a52e	0	4	3	1	0	1	No delayed feedback for azithromycin

## Sheet: Majorly Incorrect
Trial #	Link	Fail (0), Pass (1)	# of Inputs to fail	Which step it failed on (1) SABA (2) SAMA (3) propranolol (4) mag sulfate	Witheld (0) or Administered (1) propranolol	Not (0), Stepwise (1)	Did not (0), Wrap up itself (1)	Broad (0) or Stepwise Feedback (1)	Note
1	https://chat.openai.com/share/d878e0d2-cc95-44aa-8862-e4344dd004d1	0	4	3	0	1	1	0	No delayed feedback for propranolol
2	https://chat.openai.com/share/b1d519dd-93bf-4c8b-a5dc-bf7bb016d29c	0	4	3	0	1	0	1	No delayed feedback for propranolol
3	https://chat.openai.com/share/72260b0e-4f8d-4ff6-9052-d84df16ad751	0	4	3	0	1	1	1	No delayed feedback for propranolol
4	https://chat.openai.com/share/0f6eb8c9-1fe5-4ad6-8766-6f6446d76b45	0	4	3	0	1	1	1	No delayed feedback for propranolol
5	https://chat.openai.com/share/ed59318b-231f-46f7-9b17-101f08e80a23	0	4	3	0	1	0	1	No delayed feedback for propranolol
6	https://chat.openai.com/share/36b10469-04c6-4a5f-9686-fe6adac6db95	0	4	3	0	1	0	1	No delayed feedback for propranolol
7	https://chat.openai.com/share/707315de-6803-4a68-8abe-a9ea0bb84736	0	4	3	0	1	1	0	No delayed feedback for propranolol
8	https://chat.openai.com/share/adbb48a3-43fc-4e84-817d-2851e54007c2	0	4	3	0	1	1	0	No delayed feedback for propranolol and mag sulfate
9	https://chat.openai.com/share/c00f3fdc-ca01-4a91-9834-6581f6e665f3	0	4	3	0	1	1	0	No delayed feedback for propranolol
10	https://chat.openai.com/share/fd39357e-f54b-475a-9437-2ca50d253032	0	4	3	0	1	1	1	No delayed feedback for propranolol
11	https://chat.openai.com/share/6bf12678-f44d-4452-9602-dbec8da176e5	0	4	3	0	1	1	0	No delayed feedback for propranolol
12	https://chat.openai.com/share/a02d5b4c-45d7-4805-ae5b-6b330b049e31	0	2	1	0	1	1	0	No delayed feedback for all steps
13	https://chat.openai.com/share/c64f8f92-12a4-4191-8740-cb890e910af7	0	4	3	0	1	1	0	No delayed feedback for propranolol
14	https://chat.openai.com/share/61f02597-0e6e-413a-bf97-755f471738f0	0	4	3	0	1	1	0	No delayed feedback for propranolol
15	https://chat.openai.com/share/a33c96b6-cc87-4596-b278-44fc725d7715	0	4	3	0	1	1	1	No delayed feedback for propranolol
16	https://chat.openai.com/share/db09e9f8-066b-46c0-a079-2ccfe49d5d62	0	4	3	0	1	1	1	No delayed feedback for propranolol
17	https://chat.openai.com/share/68dfe595-c865-477d-8f85-52b28b7e43b5	0	4	3	0	1	1	1	No delayed feedback for propranolol
18	https://chat.openai.com/share/832eb08a-78be-4cb6-8991-e5237c0e52bd	0	4	3	0	1	0	1	No delayed feedback for propranolol
19	https://chat.openai.com/share/845cb466-5d0a-4923-8485-fdd7a76056c1	0	4	3	0	1	0	1	No delayed feedback for propranolol
20	https://chat.openai.com/share/c7951a69-f9c0-4e01-8db4-140914590011	0	4	3	0	1	1	1	No delayed feedback for propranolol
21	https://chat.openai.com/share/f516038c-2467-46ee-a597-4f60587d028f	0	4	3	0	1	1	1	No delayed feedback for propranolol
22	https://chat.openai.com/share/aad84208-1b5a-4614-8b30-c0a8b9b69bea	0	4	3	0	1	1	1	No delayed feedback for propranolol and mag sulfate
23	https://chat.openai.com/share/e637ead8-96c4-413d-a60e-5c9cd6c4e6d1	0	4	3	0	1	1	1	No delayed feedback for propranolol and mag sulfate
24	https://chat.openai.com/share/3ee1f83a-535d-408d-9274-9b4631b3895b	0	4	3	0	1	1	1	No delayed feedback for propranolol
25	https://chat.openai.com/share/630978a1-8a28-43a3-87bb-7f367930d169	0	4	3	0	1	1	0	No delayed feedback for propranolol
26	https://chat.openai.com/share/3b2abbac-ee96-4bab-805e-dd8f608267e3	0	4	3	0	1	1	1	No delayed feedback for propranolol
27	https://chat.openai.com/share/41011dc8-dd92-47a5-9990-3555390f9340	0	4	3	0	1	1	1	No delayed feedback for propranolol
28	https://chat.openai.com/share/3342abd9-ada9-4d3a-8d76-bdc84c907c40	0	4	3	0	1	1	0	No delayed feedback for propranolol
29	https://chat.openai.com/share/4ec444a8-03ec-4f45-a2b9-b8f5d81935b6	0	4	3	0	1	1	1	No delayed feedback for propranolol
30	https://chat.openai.com/share/3b62699b-bb48-4ad1-9aac-d85439ec5477	0	4	3	0	1	1	0	No delayed feedback for propranolol
31	https://chat.openai.com/share/25cfb09c-dade-4cad-8b3e-84ce2af320a3	0	4	3	0	1	1	0	No delayed feedback for propranolol
32	https://chat.openai.com/share/4fc77fdb-e3fc-454b-8340-66fc4419c513	0	4	3	1	1	1	0	No delayed feedback for propranolol
33	https://chat.openai.com/share/07f04b8d-f106-47cf-ad23-f8a318e0ba0e	0	4	3	0	1	1	1	No delayed feedback for propranolol
34	https://chat.openai.com/share/78ac3a34-79ca-4328-b8ce-360cc6b43c50	0	4	3	0	1	1	1	No delayed feedback for propranolol
35	https://chat.openai.com/share/c7b3b9c8-b502-4afc-b951-0701591bd588	0	4	3	0	1	1	0	No delayed feedback for propranolol
36	https://chat.openai.com/share/c901572d-d0a8-4c42-b84d-4ab9f04faa5e	0	4	3	0	1	1	1	No delayed feedback for propranolol
37	https://chat.openai.com/share/62c8cbd8-f23c-411a-9162-3cfbd8787210	0	4	3	0	1	1	1	No delayed feedback for propranolol
38	https://chat.openai.com/share/8abbe47b-f0be-4bc6-b128-72e12e7e999e	0	4	3	0	1	1	1	No delayed feedback for propranolol
39	https://chat.openai.com/share/f9e6cb49-aabf-48bf-9057-7c321c3f070f	0	4	3	1	1	1	1	No delayed feedback for propranolol
40	https://chat.openai.com/share/c6ac151f-9511-46cb-890b-4ceb55f42f3c	0	4	3	0	1	0	1	No delayed feedback for propranolol
41	https://chat.openai.com/share/0af82285-61b7-4aba-b850-3f75182d7aac	0	4	3	1	1	1	0	No delayed feedback for propranolol
42	https://chat.openai.com/share/5f297864-9964-46df-9918-c266ea85d920	0	4	3	0	1	1	1	No delayed feedback for propranolol
43	https://chat.openai.com/share/caf9de2e-cac2-446e-b355-a8ec75bd8b5a	0	4	3	0	1	1	1	No delayed feedback for propranolol
44	https://chat.openai.com/share/142d7436-0215-45e5-bb77-16547dd73ce0	0	4	3	0	1	1	1	No delayed feedback for propranolol
45	https://chat.openai.com/share/3068740b-d19f-4b81-9f0b-b5e50231b85a	0	4	3	0	1	1	0	No delayed feedback for propranolol
					3		39	29
					0.0666667		0.866667	0.644444
